# Supplementary material for: Neural tracking of natural speech: an effective marker for post-stroke aphasia
Source: Brain Commun. 2025 Mar 10;7(2):fcaf095. doi: 10.1093/braincomms/fcaf095 (PMC11891514; doi:10.1093/braincomms/fcaf095)
Supplement: fcaf095_Supplementary_Data [file fcaf095_supplementary_data.zip]

Archive with 2 entries (2 files):
- Supplementary_material.pdf
- Supplementary_Table_1.xlsx
