# Supplementary material for: Neural tracking of natural speech: an effective marker for post-stroke aphasia
Source: Brain Commun. 2025 Mar 10;7(2):fcaf095. doi: 10.1093/braincomms/fcaf095 (PMC11891514; doi:10.1093/braincomms/fcaf095)
Supplement: fcaf095_Supplementary_Data [file fcaf095_supplementary_data.zip › Supplementary_Table_1.xlsx]

## Sheet: Blad1
ID (N=26)	Age (years)	Sex	Time since stroke (months)	Stroke type	Blood vessel	Lesioned hemisphere	Lesion size (ml)	SLT?	NBT score (max=72, cutoff=255)	ScreeLing score (max=72, cutoff=68)	Beh. aph?	SVM aph.?
sub-006	86	m	23	isch.	VA	bil.	1.44	yes	263	70	no	yes
sub-008	71	f	21	isch.	MCA	left	0.66	no	273	69	no	yes
sub-009	67	m	23	isch.	MCA	left	48.88	no	262	65.5	yes	yes
sub-010	74	m	21	isch.	PCA	left	30.26	no	⋄	69	no	yes
sub-014	75	m	18	isch.	MCA	left	98.14	yes	185	58	yes	yes
sub-016	68	m	18	isch.	MCA	bil.	41.09	yes	265	69	no	yes
sub-017	88	m	8	isch.	MCA/PCA	bil.	27.21	no	245	56	yes	yes
sub-018	61	f	29	isch.	MCA	left	4.94	yes	263	72	no	yes
sub-019	72	m	9	isch.	PCA	left	5.28	⋄	211	51	yes	yes
sub-020	42	m	19	isch.	MCA	left	6.01	yes	273	71	no	no
sub-021	81	m	9	hemo.	PCA	left	11.57	no	252	70	yes	yes
sub-022	78	f	8	hemo.	PCA	left	64.09	yes	207	56	yes	yes
sub-024	69	m	6	isch.	MCA	left	83.16	yes	260	68.5	no	yes
sub-025	69	m	11	isch.	MCA	left	134.09	yes	197	58.5	yes	yes
sub-026	71	m	31	isch.	MCA	left	67.28	yes	250	69	yes	yes
sub-027	76	m	126	isch.	MCA	left	120.31	yes	254	63	yes	yes
sub-028	80	m	25	isch.	PCA	left	23.05	no	195	54	yes	yes
sub-029	75	m	23	isch.	MCA	left	82.17	yes	193	55	yes	yes
sub-030	49	m	13	hemo.	MCA	left	32.50	yes	217	57	yes	yes
sub-031	79	m	13	isch.	MCA	left	62.78	yes	263	63	yes	no
sub-032	76	m	95	isch.	MCA	left	42.89	yes	3	28	yes	yes
sub-034	79	m	13	isch.	PCA	bil.	11.08	yes	244	69	yes	yes
sub-035	64	f	32	isch.	MCA/ACA	left	32.87	yes	276	71	no	no
sub-038	60	f	369	⋄	⋄	⋄	⋄	no	251	65	yes	yes
sub-049	85	f	8	isch.	PICA	left	0.19	yes	242	65.5	yes	yes
sub-050	81	f	9	isch.	MCA	left	76.43	yes	134	53	yes	yes
Total	72 +-15	19m 7f	37 +- 73	22 isch. , 3 hemo	17 MCA, 7 PCA, 1 ACA, 1 VA, 1 LLA, 1 PICA	21 left, 4 bil.	44,33 +- 38,52	18 yes, 7 no	237,26 +- 61,81	62,15 +- 9,61	18 yes, 8 no	23 yes, 3 no
SLT = Speech-Language Therapy
NBT = Dutch naming test
ScreeLing = Aphasia battery test
isch. = ischemic
hemo. = hemorrhage
MCA = Middle Cerebral Artery
PCA = Posterior Cerebral Artery
ACA = Anterior Cerebral Artery
PICA = Posterior Inferior Artery
VA = Vertebral Artery
bil. = bilateral
